# Supplementary material for: Novel 3D-Printed Dressings of Chitosan–Vanillin-Modified Chitosan Blends Loaded with Fluticasone Propionate for Treatment of Atopic Dermatitis
Source: Pharmaceutics. 2022 Sep 18;14(9):1966. doi: 10.3390/pharmaceutics14091966 (PMC9503579; doi:10.3390/pharmaceutics14091966)
Supplement: Supplementary file 1 [file pharmaceutics-14-01966-s001.zip]

Archive with 1 entries (1 files):
- pharmaceutics-1919666-supplementary.pdf
